# Supplementary material for: Mutational Pattern in Multiple Pulmonary Nodules Are Associated With Early Stage Lung Adenocarcinoma
Source: Front Oncol. 2021 Feb 19;10:571521. doi: 10.3389/fonc.2020.571521 (PMC7934775; doi:10.3389/fonc.2020.571521)
Supplement: Supplementary file 2 [file DataSheet_2.xlsx]

## Sheet: Sheet2
Supplemental Table 1. Clinical characteristics and sequencing information of the four patients with multiple pulmonary nodules
Patient ID	Age	Gender	Smoking History	Follow-up (Months)	Smoking History	SampleID	Location	Histology	Tumor Size (cm)
Patient 1	45	Female	Non-smoker	28	Non-smoker	1	RML	IA	0.7
						2	RLL	MIA	0.4
						3	RLL	MIA	0.4
						P		PAR
Patient 2	74	Male	Former smoker	30	Former smoker	1	RUL	IA	1
						2	RML	IA	1.3
						3	RLL	IA	2.5
						P		PAR
Patient 3	62	Female	Non-smoker	22	Non-smoker	1	LLL	IA	1.5
						2	LLL	MIA	1.3
						3	LLL	AAH	0.2
						4	LLL	AAH	0.5
						5	RUL	MIA	0.8
						6	RML	IA	0.7
						7	RUL	IA	1
						P1		PAR
						P2		PAR
						P3		PAR
Patient 4	50	Female	Non-smoker	5	Non-smoker	1	LUL	IA	3
						2	LUL	IA	0.6
						3	RUL	IA	0.8
Location: LUL, left upper lobe; LLL, left lower lobe; RUL, right uppper lobe; RML right middle lobe; RLL, right lower lobe. Histology: PAR, ParaCancer Tissue; AAH, Atypical Adenomatous Hyperplasia; MIA, Minimally Invasive Adenocarcinoma; IA, Invasive Adenocarcinoma
